# Supplementary material for: Dangerous Pressurization and Inappropriate Alarms during Water Occlusion of the Expiratory Circuit of Commonly Used Infant Ventilators
Source: PLoS One. 2016 Apr 26;11(4):e0154034. doi: 10.1371/journal.pone.0154034 (PMC4846022; doi:10.1371/journal.pone.0154034)
Supplement: S1 Dataset — (XLS) [file pone.0154034.s001.xls]

## Sheet: VN500 (a)
VN500	Sw Ver No:S02.30		36 LPM flow
1									0.8
	RR	VTi	tI	tE	Peak	PEEP	MAP				Minimum	C10	Q1	Median	Q3	C90	Maximum	Mean	StdDev	N
1	47.059	14.081	0.775	0.5	37.984	0.2015	11.199			Flow	-0.052535	-0.0034329	0.0020229	0.0047507	0.0074786	0.010206	0.023846	0.0045596	0.0058001	23730
2	66.298	19.577	0.39	0.515	37.527	0.14061	10.685			AP	10.248	10.583	10.644	10.675	10.705	10.766	11.162	10.674	0.074555	23730
3	69.767	20.104	0.355	0.505	39.719	0.23194	10.561			Tidal Vol	13.2	13.35	14.9	17.85	19.6	21.35	22.35	17.628	2.8114	23730
4	67.039	19.527	0.375	0.52	37.741	0.26239	10.669			Alarm	No
5	71.429	19.713	0.335	0.505	38.38	0.23194	10.817			Vent Display	11
6	73.62	20.424	0.31	0.505	40.968	0.26239	10.425
7	75.472	20.854	0.29	0.505	43.556	0.17105	10.429		0.75
8	76.433	21.349	0.285	0.5	45.382	0.26239	10.296
9	76.923	21.555	0.28	0.5	46.539	0.26239	10.34				Minimum	C10	Q1	Median	Q3	C90	Maximum	Mean	StdDev	N
10	76.923	21.354	0.27	0.51	46.631	0.23194	9.6577			Flow	-0.052535	-0.00070501	0.0020229	0.0047507	0.010206	0.012934	0.023846	0.0053421	0.0058525	24162
11	76.433	21.615	0.27	0.515	47.361	0.23194	9.6155			AP	7.7519	8.1782	8.2391	8.2695	8.2999	8.3608	8.6957	8.2649	0.070666	24162
12	76.923	21.492	0.265	0.515	46.935	0.26239	9.4116			Tidal Vol	12.3	13.45	15.5	17.5	20.45	22.55	23.1	17.856	3.116	24162
13	76.923	21.713	0.265	0.515	47.27	0.26239	9.6753			Alarm	No
14	77.922	21.922	0.265	0.505	48.122	0.2015	9.9649			Vent Display	8.3
15	77.419	22.189	0.275	0.5	48.427	0.26239	10.839
16	77.922	21.833	0.265	0.505	48.61	0.17105	10.085		0
17	76.923	21.876	0.265	0.515	48.518	0.17105	9.9592
18	77.922	21.915	0.265	0.505	48.396	0.17105	9.9541				Minimum	C10	Q1	Median	Q3	C90	Maximum	Mean	StdDev	N
19	77.419	22.252	0.275	0.5	48.731	0.26239	10.929			Flow	-0.049807	-0.00070501	0.0020229	0.0074786	0.010206	0.012934	0.026574	0.006017	0.0061065	24162
20	77.419	22.019	0.265	0.51	49.005	0.29283	10.039			AP	5.6512	6.0165	6.0774	6.1383	6.1992	6.2297	6.6559	6.1409	0.090645	24162
21	77.922	22.14	0.275	0.495	48.518	0.2015	10.954			Tidal Vol	16.45	17.75	19.75	23.25	25.3	27	28.55	22.473	3.3844	24162
22	77.922	22.088	0.27	0.5	48.975	0.23194	10.213			Alarm	No
23	77.419	22.069	0.27	0.505	48.823	0.29283	10.088			Vent Display	6.2
24	77.922	22.082	0.275	0.495	48.792	0.29283	10.459
25	76.923	21.884	0.27	0.51	48.275	0.2015	9.872
26	78.431	22.109	0.27	0.495	48.579	0.26239	10.127
27	76.923	21.903	0.27	0.51	48.64	0.23194	9.9282
28	77.922	21.944	0.27	0.5	48.457	0.018825	10.044
29	76.923	21.756	0.265	0.515	48.062	0.26239	9.506
30	76.923	21.943	0.27	0.51	48.336	0.26239	9.8269
31	76.923	21.934	0.27	0.51	48.336	0.29283	9.8068
32	76.923	21.908	0.27	0.51	48.275	0.26239	9.8015
33	77.922	21.996	0.27	0.5	48.457	0.23194	10.028
34	76.923	21.975	0.27	0.51	48.61	0.2015	9.8324
35	78.431	21.914	0.27	0.495	48.183	0.26239	9.9157
36	76.923	21.963	0.27	0.51	48.64	0.14061	9.7763
37	78.431	21.975	0.27	0.495	48.549	0.26239	9.9034
38	77.922	22.049	0.27	0.5	48.518	0.26239	10.206
39	76.923	22.193	0.27	0.51	48.853	0.17105	10.146
40	76.923	22.021	0.265	0.515	48.701	0.2015	9.7875
41	78.431	21.999	0.265	0.5	48.61	0.32328	9.9066
42	77.922	21.939	0.27	0.5	48.062	0.29283	10.068
43	76.923	22.129	0.27	0.51	48.518	0.23194	10.122
44	76.923	21.997	0.265	0.515	48.549	0.23194	9.8659
45	77.922	21.947	0.265	0.505	48.214	0.32328	9.9189
46	76.923	21.924	0.265	0.515	47.97	0.2015	9.7473
47	78.431	22.092	0.265	0.5	48.549	0.29283	10.101
48	76.923	21.946	0.265	0.515	48.64	0.2015	9.9516
49	76.923	21.968	0.265	0.515	48.488	0.2015	9.9418
50	77.922	21.971	0.265	0.505	48.396	0.29283	10.076
51	76.923	21.972	0.265	0.515	48.488	0.2015	9.9596
52	76.923	22.026	0.265	0.515	48.67	0.2015	9.9936
53	78.947	22.029	0.265	0.495	48.518	0.23194	10.226
54	77.922	22.086	0.27	0.5	48.549	0.26239	10.052
55	76.923	22.036	0.27	0.51	48.64	0.2015	9.8466
56	76.923	22.092	0.27	0.51	48.396	0.018825	9.806
57	77.922	22.141	0.27	0.5	48.488	0.11016	10.082
58	76.923	22.253	0.275	0.505	48.61	0.23194	10.589
59	76.923	22.057	0.27	0.51	48.549	0.14061	9.9887
60	76.923	22.091	0.27	0.51	48.396	0.26239	9.9338
61	76.433	21.957	0.27	0.515	47.94	0.23194	9.7867
62	76.923	21.878	0.265	0.515	48.183	0.26239	9.6405
63	76.923	21.979	0.27	0.51	48.214	0.23194	9.897
64	76.923	22.078	0.27	0.51	48.275	0.26239	9.9376
65	76.923	22.135	0.27	0.51	48.366	0.23194	9.9198
66	77.922	22.026	0.27	0.5	47.909	0.29283	9.9104
67	77.922	22.063	0.27	0.5	48.396	0.29283	10.35
68	77.419	21.866	0.265	0.51	48.031	0.23194	9.8745
69	76.923	22.015	0.27	0.51	48.366	0.29283	9.9157
70	78.431	21.961	0.27	0.495	48.183	0.23194	10.038
71	77.922	22.114	0.27	0.5	48.457	0.29283	10.269
72	76.923	22.153	0.27	0.51	48.61	0.29283	10.154
73	76.923	22.037	0.27	0.51	48.518	0.29283	9.7742
74	76.923	21.951	0.27	0.51	48.122	0.26239	9.6413
75	77.922	22.002	0.27	0.5	48.275	0.11016	9.8206
76	76.923	22.04	0.27	0.51	48.457	0.2015	9.8622
77	76.923	22.046	0.27	0.51	48.336	0.32328	9.9091
78	78.431	21.974	0.27	0.495	48.305	0.32328	10.019
79	78.431	21.832	0.265	0.5	48.122	0.29283	9.8137
80	77.922	22.078	0.27	0.5	48.214	0.29283	10.11
81	76.923	21.986	0.265	0.515	48.305	0.26239	9.7834
82	76.923	22.042	0.265	0.515	48.153	0.26239	9.773
83	77.922	21.939	0.265	0.505	48.001	0.23194	9.8432
84	76.923	21.997	0.265	0.515	48.305	0.29283	9.8138
85	76.923	22.054	0.265	0.515	48.214	0.29283	9.7949
86	78.431	21.938	0.265	0.5	47.909	0.26239	9.9102
87	78.431	21.94	0.265	0.5	48.336	0.32328	10.037
88	77.922	22.168	0.27	0.5	48.336	0.38417	10.347
89	77.419	22.069	0.265	0.51	48.244	0.17105	9.9766
90	76.923	22.156	0.27	0.51	48.244	0.26239	9.9463
91	77.922	22.04	0.27	0.5	47.879	0.23194	9.9756
92	77.922	22.091	0.27	0.5	48.336	0.23194	10.337
93	77.419	21.939	0.265	0.51	48.396	0.14061	9.9868
94	76.923	22.001	0.27	0.51	48.275	0.26239	9.8946
95	76.923	22.007	0.27	0.51	47.97	0.23194	9.7812
96	77.922	21.969	0.27	0.5	48.092	0.2015	9.9984
97	78.431	21.983	0.27	0.495	48.427	0.23194	10.099
98	76.923	22.033	0.27	0.51	48.336	0.23194	9.8849
99	76.433	22.021	0.27	0.515	48.214	0.29283	9.8005
100	76.923	21.856	0.265	0.515	48.031	0.2015	9.5736
101	76.923	21.991	0.27	0.51	48.244	0.2015	9.8796
102	75.949	22.011	0.27	0.52	48.244	0.2015	9.7451
103	77.922	22.256	0.275	0.495	48.305	0.35372	10.923
104	77.922	22.131	0.27	0.5	48.488	0.29283	10.004
105	76.923	22.012	0.27	0.51	48.092	0.23194	9.7732
106	77.922	22.2	0.27	0.5	48.488	0.26239	9.9717
107	76.923	22.313	0.275	0.505	48.518	0.26239	10.821
108	77.922	22.315	0.275	0.495	48.579	0.29283	10.563
109	77.419	22.193	0.275	0.5	48.183	0.29283	10.799
110	77.922	22.008	0.27	0.5	48.549	0.23194	9.9458
111	77.419	21.812	0.265	0.51	47.879	0.26239	9.5303
112	77.922	21.999	0.27	0.5	48.214	0.29283	9.8582
113	76.923	21.896	0.265	0.515	48.183	0.2015	9.7114
114	77.922	21.963	0.265	0.505	47.848	0.018825	9.7633
115	77.419	22.3	0.275	0.5	48.396	0.29283	10.76
116	77.922	22.055	0.265	0.505	48.853	0.17105	9.9458
117	76.923	22.099	0.265	0.515	48.549	0.23194	9.8066
118	78.431	21.97	0.265	0.5	48.153	0.26239	9.8718
119	76.923	22.046	0.265	0.515	48.244	0.29283	9.8519
120	77.419	21.931	0.265	0.51	47.879	0.29283	9.8134
121	77.419	22.371	0.275	0.5	48.457	0.29283	10.798
122	77.922	22.041	0.265	0.505	48.549	0.35372	10.049
123	77.419	22.33	0.275	0.5	48.427	0.32328	10.896
124	77.922	22.019	0.265	0.505	48.579	0.38417	10.147
125	76.923	21.973	0.265	0.515	48.305	0.23194	9.9376
126	78.947	22.014	0.265	0.495	48.244	0.11016	10.155
127	76.923	22.04	0.27	0.51	48.244	0.079715	9.8903
128	77.922	22.141	0.27	0.5	48.336	0.32328	10.022
129	76.923	21.732	0.265	0.515	47.787	0.26239	9.4912
130	77.922	22.076	0.27	0.5	47.94	0.29283	9.8639
131	77.419	22.34	0.275	0.5	48.518	0.29283	10.898
132	77.419	21.882	0.27	0.505	48.122	0.2015	9.8582
133	77.922	22.299	0.275	0.495	48.427	0.26239	10.881
134	77.419	22.15	0.27	0.505	48.64	0.26239	10.192
135	77.419	21.821	0.265	0.51	48.336	0.26239	9.67
136	77.922	21.878	0.27	0.5	47.787	0.32328	9.872
137	76.923	21.789	0.265	0.515	47.818	0.26239	9.4869
138	78.431	22.014	0.265	0.5	47.97	0.32328	9.9655
139	76.923	22.011	0.265	0.515	48.214	0.23194	9.6747
140	77.922	21.959	0.265	0.505	47.848	0.26239	9.7435
141	77.419	22.31	0.275	0.5	48.549	0.29283	10.766
142	77.922	22.074	0.27	0.5	48.031	0.26239	10.072
143	76.923	21.963	0.265	0.515	48.001	0.41461	9.7762
144	77.922	22.093	0.265	0.505	48.305	0.23194	9.9596
145	77.419	22.342	0.275	0.5	48.336	0.23194	11.063
146	77.419	22.108	0.27	0.505	48.457	0.17105	10.27
147	77.419	22.198	0.275	0.5	47.94	0.26239	10.773
148	77.922	21.936	0.265	0.505	48.366	0.29283	10.049
149	77.922	22.029	0.265	0.505	48.427	0.2015	10.086
150	77.922	22.209	0.275	0.495	48.244	0.41461	10.31
Mean	76.972	21.88	0.2752	0.50597	47.854	0.24574	10.061
SD	2.937	0.77274	0.044268	0.006673	1.9721	0.06452	0.36388
Min	47.059	14.081	0.265	0.495	37.527	0.018825	9.4116
Max	78.947	22.371	0.775	0.52	49.005	0.41461	11.199
Alarm	Airway Pressure High
Vent Display	Mean _._	PIP 41

## Sheet: Babylog
Babylog	Sw Ver No: 5.01
1
	RR	VTi	tI	tE	Peak	PEEP	MAP
1	7.4534	11.242	2.45	5.6	21.27	2.4544	7.6787
2	7.4257	10.238	2.64	5.44	19.108	2.4544	7.2813
3	7.1556	10.473	2.735	5.65	19.017	2.1196	7.0894
4	7.3484	10.116	2.37	5.795	19.078	2.3631	7.2107
5	7.3394	10.208	2.525	5.65	19.138	2.424	7.209
6	7.4813	10.396	2.53	5.49	19.047	2.424	7.2798
7	7.2639	10.36	2.675	5.585	19.047	2.4544	7.1928
8	7.2727	10.569	2.55	5.7	19.078	2.4544	7.2059
9	7.4813	10.203	2.515	5.505	19.108	2.4544	7.3353
10	7.2115	11.546	2.54	5.78	21.209	2.424	7.5468
11	7.3529	10.262	2.515	5.645	18.986	2.3022	7.2334
12	7.3484	10.633	2.52	5.645	19.138	2.4544	7.2712
13	7.3439	10.257	2.44	5.73	19.017	2.3327	7.2421
14	8.7977	10.325	2.455	4.365	19.23	2.4849	8.1664
Mean	7.4483	10.488	2.5329	5.5414	19.391	2.4001	7.3531
SD	0.40017	0.41438	0.096809	0.35415	0.78565	0.096409	0.27834
Min	7.1556	10.116	2.37	4.365	18.986	2.1196	7.0894
Max	8.7977	11.546	2.735	5.795	21.27	2.4849	8.1664
Alarm	Hose Kinked
Vent Display	0
0.8
	Minimum	C10	Q1	Median	Q3	C90	Maximum	Mean	StdDev	N
Flow	-0.063446	-0.0088886	-0.0034329	0.0020229	0.010206	0.015662	0.026574	0.002718	0.0094997	24081
AP	12.623	12.989	13.049	13.11	13.171	13.232	13.384	13.106	0.085523	24081
Tidal Vol	12.45	13	14.15	15.95	16.75	17.65	18.5	15.472	1.6716	24081
Alarm	No
Vent Display	6.1?
0.75
	Minimum	C10	Q1	Median	Q3	C90	Maximum	Mean	StdDev	N
Flow	-0.055262	-0.0088886	-0.0034329	0.0020229	0.010206	0.012934	0.026574	0.0023071	0.0088273	23892
AP	9.4264	9.8222	9.8831	9.944	9.9744	10.035	10.157	9.9295	0.078747	23892
Tidal Vol	11.3	12.05	13.1	13.85	15.65	16.55	16.9	14.145	1.608	23892
Alarm	No
Vent Display	6.1?
0
	Minimum	C10	Q1	Median	Q3	C90	Maximum	Mean	StdDev	N
Flow	-0.090725	-0.0088886	-0.0034329	0.0020229	0.0074786	0.012934	0.086587	0.0019523	0.0098896	24135
AP	5.6817	6.1079	6.1383	6.1992	6.2297	6.2906	6.4428	6.1966	0.069954	24135
Tidal Vol	5.35	6	6.75	7.5	8.35	9.15	9.95	7.5539	1.1602	24135
Alarm	No
Vent Display	6.1?

## Sheet: Avea
AVEA sw ver: 4.4
1
	Minimum	C10	Q1	Median	Q3	C90	Maximum	Mean	StdDev	N
Flow	-0.41045	-0.045807	-0.009621	-0.0012703	0.0098639	0.04605	0.57214	0.018164	0.11191	22406
AP	4.4348	5.8109	5.9332	6.1778	6.4225	6.8812	8.8689	6.256	0.5086	22406
Tidal Vol	-1.2	3.05	11.3	21.4	28.75	32.95	34.8	19.712	10.638	22406
Alarm	Circuit Occlusion
Vent Display	6
0.8
	Minimum	C10	Q1	Median	Q3	C90	Maximum	Mean	StdDev	N
Flow	-0.059725	-0.0068374	-0.0040539	0.0015132	0.0070804	0.012647	0.023782	0.0020652	0.0081937	24108
AP	5.8109	6.0249	6.0555	6.0555	6.0861	6.0861	6.1167	6.0596	0.030223	24108
Tidal Vol	5.65	6.6	7.35	8.25	10.05	10.7	11.05	8.5785	1.5322	24108
Alarm	no
Vent Display	6
0.75
	Minimum	C10	Q1	Median	Q3	C90	Maximum	Mean	StdDev	N
Flow	-0.056942	-0.0068374	-0.0012703	0.0015132	0.0070804	0.012647	0.020998	0.0023177	0.0073938	24594
AP	5.8109	6.0249	6.0249	6.0555	6.0555	6.0861	6.1472	6.0505	0.030079	24594
Tidal Vol	7.75	8.65	8.9	10.55	12.3	12.65	13.3	10.634	1.657	24594
Alarm	no
Vent Display	6
0
	Minimum	C10	Q1	Median	Q3	C90	Maximum	Mean	StdDev	N
Flow	-0.9616	-0.0040539	-0.0012703	0.0042968	0.0070804	0.012647	0.66122	0.0029053	0.024609	24324
AP	4.5877	5.9943	6.0249	6.0555	6.0555	6.0861	6.3001	6.0375	0.066478	24324
Tidal Vol	9.05	9.65	10.875	12.25	13.55	14.7	15.6	12.219	1.6847	24324
Alarm	no
Vent Display	6

## Sheet: Fabian
Fabian SW Ver No:2.0.0.34
1
	RR	VTi	tI	tE	Peak	PEEP	MAP
1	31.169	17.202	0.295	1.63	23.364	-0.15224	2.7045
2	29.056	17.338	0.37	1.695	23.364	-0.0605	2.5289
3	30	17.345	0.3	1.7	23.241	-0.0605	2.5921
4	30.075	17.297	0.3	1.695	23.303	-0.0605	2.5975
5	31.008	17.283	0.3	1.635	23.241	-0.0605	2.6683
6	29.412	17.444	0.365	1.675	23.394	-0.0605	2.5648
7	29.703	17.34	0.32	1.7	23.119	-0.0605	2.5471
8	30.075	17.325	0.3	1.695	23.119	-0.18282	2.5541
9	30.612	17.298	0.3	1.66	23.058	-0.0605	2.6163
10	30.303	17.287	0.335	1.645	23.15	-0.0605	2.5993
11	29.197	17.326	0.355	1.7	23.18	-0.0605	2.5014
12	30.075	17.232	0.295	1.7	23.15	-0.0605	2.5668
13	30.303	17.261	0.3	1.68	22.997	-0.0605	2.578
14	29.777	17.244	0.315	1.7	22.966	-0.0605	2.5293
15	30	17.306	0.3	1.7	22.997	-0.24398	2.5132
16	31.83	17.233	0.295	1.59	23.027	-0.0605	2.685
17	29.268	17.25	0.41	1.64	23.027	-0.0605	2.4737
18	29.126	17.313	0.36	1.7	23.089	-0.02992	2.4975
19	30	17.209	0.295	1.705	23.058	-0.0605	2.5498
20	30.227	17.188	0.29	1.695	22.997	-0.0605	2.5499
21	31.169	17.193	0.305	1.62	22.875	-0.0605	2.6204
22	28.846	17.228	0.375	1.705	22.997	-0.0605	2.4293
23	30.38	17.231	0.295	1.68	22.905	-0.2134	2.5486
24	30.848	17.214	0.32	1.625	22.936	-0.0605	2.612
25	28.916	17.426	0.4	1.675	23.364	-0.02992	2.6722
26	30.848	17.114	0.295	1.65	22.875	-0.0605	2.6047
27	29.34	17.194	0.345	1.7	22.966	-0.02992	2.4854
28	30.151	17.207	0.3	1.69	22.936	-0.0605	2.5413
29	31.169	17.259	0.305	1.62	22.936	-0.0605	2.6473
30	28.777	17.196	0.38	1.705	22.997	-0.15224	2.3988
31	31.496	17.207	0.29	1.615	22.875	-0.0605	2.6496
32	29.197	17.187	0.385	1.67	22.997	-0.0605	2.4514
33	29.557	17.24	0.325	1.705	22.966	-0.0605	2.4855
34	30.075	17.221	0.295	1.7	22.905	-0.0605	2.5357
35	30.848	17.178	0.295	1.65	22.875	-0.0605	2.591
36	29.268	17.202	0.35	1.7	23.027	-0.02992	2.4799
37	30.151	17.236	0.3	1.69	23.027	-0.0605	2.5512
38	29.925	17.246	0.305	1.7	22.691	-0.0605	2.5075
39	30.303	17.39	0.3	1.68	23.211	-0.02992	2.6068
40	29.63	17.186	0.315	1.71	22.875	-0.0605	2.4867
41	30.151	17.152	0.29	1.7	22.966	-0.0605	2.5417
42	30	17.219	0.295	1.705	23.027	-0.0605	2.5368
43	30.612	17.221	0.295	1.665	22.936	-0.0605	2.5881
44	30.848	17.244	0.33	1.615	23.027	-0.02992	2.6178
45	28.777	17.179	0.385	1.7	22.875	-0.18282	2.3874
46	30	17.106	0.295	1.705	22.691	-0.0605	2.4911
47	30.38	17.134	0.29	1.685	22.844	-0.0605	2.54
48	29.63	17.193	0.315	1.71	22.875	-0.0605	2.4832
49	31.25	17.167	0.29	1.63	22.875	-0.0605	2.6293
50	29.268	17.161	0.365	1.685	22.905	-0.02992	2.4572
51	29.777	17.212	0.315	1.7	22.905	-0.0605	2.5025
52	30	17.243	0.3	1.7	22.905	-0.15224	2.5019
53	30	17.169	0.295	1.705	22.844	-0.15224	2.4946
54	30.075	17.189	0.29	1.705	22.844	-0.0605	2.5146
55	30	17.222	0.295	1.705	22.936	-0.0605	2.5242
56	30	17.171	0.295	1.705	22.936	-0.02992	2.526
57	43.011	17.228	0.29	1.105	22.966	-0.0605	3.6244
Mean	30.279	17.237	0.31772	1.6694	23.008	-0.072839	2.5664
SD	1.8562	0.070135	0.032938	0.082224	0.15768	0.046182	0.15833
Min	28.777	17.106	0.29	1.105	22.691	-0.24398	2.3874
Max	43.011	17.444	0.41	1.71	23.394	-0.02992	3.6244
Alarm	High Pressure,Tube Occluded
Vent Display	Dashes displayed
0.8
	Minimum	C10	Q1	Median	Q3	C90	Maximum	Mean	StdDev	N
Flow	0.087804	0.14904	0.15461	0.16296	0.17131	0.17688	0.25482	0.16384	0.012509	18892
AP	12.049	12.141	12.202	12.263	12.324	12.447	13.7	12.315	0.23961	18892
Tidal Vol	83.75	109.25	147.7	211.8	275.83	315.7	341.65	212.08	74.451	18892
Alarm	High Pressure
Vent Display	12.6
0.75
	Minimum	C10	Q1	Median	Q3	C90	Maximum	Mean	StdDev	N
Flow	0.026565	0.073886	0.079453	0.087804	0.096154	0.10172	0.11564	0.08798	0.01029	19541
AP	6.3919	6.6059	6.6365	6.6671	6.7283	6.7283	6.7894	6.6787	0.050705	19541
Tidal Vol	41.05	55	76.4	111.9	148.3	170.05	184.3	112.3	41.449	19541
Alarm	no
Vent Display	7
0
	Minimum	C10	Q1	Median	Q3	C90	Maximum	Mean	StdDev	N
Flow	-0.065292	-0.0068374	-0.0040539	0.0015132	0.0070804	0.0098639	0.015431	0.00067693	0.0067986	23460
AP	5.5051	5.7191	5.7497	5.7803	5.7803	5.8109	5.872	5.7717	0.036209	23460
Tidal Vol	1.1	1.4	1.825	2.5	3.05	3.45	3.75	2.4502	0.72649	23460
Alarm	no
Vent Display	6.6

## Sheet: Leoni
Leoni SW Ver No:????
	1									0.8									0.75										0		Minimum	C10	Q1	Median	Q3	C90	Maximum	Mean	StdDev	N
		RR	VTi	tI	tE	Peak	PEEP	MAP			RR	VTi	tI	tE	Peak	PEEP	MAP			RR	VTi	tI	tE	Peak	PEEP	MAP				Flow	-0.12346	-0.0088886	-0.0034329	0.0047507	0.010206	0.015662	0.2639	0.0057077	0.027994	22162
	1	24	10.115	0.15	2.35	21.848	-0.31607	0.68704		1	24.341	9.6617	0.13	2.335	20.691	-0.28563	0.59488		1	24.691	9.6468	0.125	2.305	20.813	-0.28563	0.61432				AP	5.4381	6.0774	6.1079	6.1688	6.2297	6.2906	6.6255	6.1807	0.09294	22162
	2	23.857	10.176	0.16	2.355	21.605	-0.31607	0.68329		2	23.762	9.7344	0.175	2.35	20.813	-0.40741	0.56841		2	23.166	9.752	0.205	2.385	20.843	-0.31607	0.56449				Tidal Vol	132.9	133.85	135.55	138.2	140.85	142.3	143.7	138.27	3.0759	22162
	3	24	10.158	0.16	2.34	21.239	-0.34652	0.67772		3	23.669	9.6286	0.16	2.375	20.691	-0.28563	0.57717		3	25.052	9.7493	0.125	2.27	20.6	-0.49875	0.59926				Alarm	no
	4	23.904	10.134	0.17	2.34	21.513	-0.31607	0.68055		4	23.576	9.6999	0.135	2.41	20.63	-0.31607	0.58634		4	22.989	9.7183	0.245	2.365	20.813	-0.28563	0.56876				Vent disp	6
	5	23.529	10.181	0.17	2.38	21.726	-0.43785	0.63758		5	24.096	9.6837	0.14	2.35	20.661	-0.31607	0.59417		5	23.715	9.6884	0.145	2.385	20.722	-0.28563	0.58832
	6	24.341	10.136	0.13	2.335	21.635	-0.31607	0.68905		6	23.952	9.6243	0.125	2.38	20.63	-0.28563	0.58331		6	24.59	9.7134	0.125	2.315	20.661	-0.31607	0.59529
	7	23.438	10.096	0.175	2.385	21.483	-0.31607	0.67304		7	24.048	9.712	0.13	2.365	20.752	-0.25518	0.60119		7	23.256	9.7267	0.195	2.385	20.539	-0.28563	0.55327
	8	23.904	10.143	0.13	2.38	21.757	-0.31607	0.68553		8	24.242	9.5811	0.145	2.33	20.752	-0.4683	0.57705		8	23.857	9.7156	0.13	2.385	20.63	-0.25518	0.5761
	9	24.242	10.171	0.13	2.345	21.787	-0.28563	0.70141		9	23.669	9.7136	0.185	2.35	20.661	-0.31607	0.58101		9	24.242	9.6481	0.125	2.35	20.63	-0.34652	0.56905
	10	23.529	10.129	0.165	2.385	21.665	-0.31607	0.65979		10	23.576	9.7871	0.16	2.385	20.6	-0.31607	0.59376		10	23.669	9.6864	0.16	2.375	20.63	-0.31607	0.56492
	11	23.576	10.006	0.125	2.42	21.452	-0.43785	0.63772		11	24	9.6676	0.13	2.37	20.691	-0.31607	0.60301		11	23.762	9.6169	0.135	2.39	20.691	-0.28563	0.55731
	12	24.59	10.054	0.13	2.31	21.544	-0.40741	0.69854		12	23.762	9.5757	0.14	2.385	20.843	-0.25518	0.60247		12	24	9.6709	0.125	2.375	20.63	-0.28563	0.56982
	13	23.576	10.238	0.165	2.38	21.544	-0.37696	0.6641		13	24	9.6581	0.125	2.375	20.752	-0.28563	0.60928		13	23.81	9.6894	0.135	2.385	20.691	-0.31607	0.58206
	14	23.952	10.119	0.135	2.37	21.696	-0.37696	0.69044		14	23.81	9.7012	0.135	2.385	20.752	-0.34652	0.56956		14	23.952	9.6268	0.125	2.38	20.722	-0.25518	0.58076
	15	23.857	10.19	0.14	2.375	21.757	-0.31607	0.68069		15	24.44	9.7138	0.125	2.33	20.813	-0.31607	0.61		15	23.904	9.6264	0.135	2.375	20.843	-0.40741	0.55483
	16	23.904	10.213	0.135	2.375	21.635	-0.37696	0.66982		16	23.346	9.7463	0.185	2.385	20.783	-0.31607	0.5791		16	24.096	9.6946	0.135	2.355	20.783	-0.28563	0.58182
	17	25.532	10.224	0.135	2.215	21.361	-0.28563	0.72496		17	24.641	9.7648	0.125	2.31	20.813	-0.34652	0.60047		17	23.256	9.7285	0.155	2.425	20.6	-0.28563	0.55716
	18	22.388	10.062	0.295	2.385	21.544	-0.31607	0.62716		18	23.81	9.6943	0.2	2.32	20.722	-0.34652	0.57693		18	24.242	9.6822	0.125	2.35	20.813	-0.31607	0.58517
	19	23.904	10.044	0.13	2.38	21.879	-0.34652	0.6777		19	23.857	9.6607	0.195	2.32	20.63	-0.28563	0.59232		19	23.904	9.6818	0.125	2.385	20.783	-0.28563	0.59219
	20	23.904	10.206	0.13	2.38	21.635	-0.31607	0.68674		20	23.438	9.6149	0.19	2.37	20.691	-0.4683	0.54163		20	24.048	9.7416	0.125	2.37	20.691	-0.31607	0.57782
	21	23.952	10.075	0.13	2.375	21.665	-0.31607	0.67422		21	23.762	9.6512	0.14	2.385	20.752	-0.31607	0.5795		21	23.762	9.7646	0.14	2.385	20.783	-0.4683	0.53911
	22	24.291	10.04	0.14	2.33	21.391	-0.34652	0.67599		22	23.952	9.6572	0.125	2.38	20.722	-0.71186	0.61831		22	23.857	9.7108	0.13	2.385	20.813	-0.31607	0.59898
	23	23.438	10.183	0.18	2.38	21.787	-0.31607	0.66585		23	32.432	14.321	0.16	1.69	19.626	-0.74231	0.87244		23	23.904	9.662	0.125	2.385	20.661	-0.34652	0.57806
	24	23.857	10.064	0.13	2.385	21.574	-0.37696	0.65091		24	19.139	12.667	0.795	2.34	20.691	-0.28563	0.46438		24	23.904	9.7573	0.125	2.385	20.661	-0.28563	0.57454
	25	23.904	10.011	0.125	2.385	21.544	-0.34652	0.65569		25	23.121	9.7054	0.17	2.425	20.722	-0.28563	0.57658		25	23.857	9.7188	0.13	2.385	20.722	-0.31607	0.56956
	26	24.194	10.164	0.13	2.35	22	-0.31607	0.69206		26	24.291	9.6325	0.125	2.345	20.63	-0.52919	0.57048		26	23.904	9.6966	0.125	2.385	20.691	-0.49875	0.57491
	27	23.81	10.166	0.16	2.36	21.726	-0.34652	0.68687		27	23.857	9.6108	0.13	2.385	20.569	-0.25518	0.5732		27	24.194	9.6684	0.125	2.355	20.722	-0.40741	0.55702
	28	23.669	10.015	0.15	2.385	21.605	-0.43785	0.64701		28	23.904	9.7864	0.125	2.385	20.783	-0.28563	0.60068		28	23.715	9.6526	0.155	2.375	20.6	-0.28563	0.56112
	29	24.39	10.048	0.13	2.33	21.483	-0.28563	0.67866		29	23.857	9.6658	0.13	2.385	20.813	-0.28563	0.59904		29	23.762	9.6267	0.135	2.39	20.569	-0.28563	0.57697
	30	23.622	10.217	0.18	2.36	21.787	-0.31607	0.66896		30	23.904	9.7011	0.125	2.385	20.874	-0.28563	0.60832		30	23.952	9.6641	0.125	2.38	20.813	-0.28563	0.57729
	31	23.669	10.214	0.15	2.385	21.544	-0.34652	0.67985		31	24	9.7666	0.125	2.375	20.752	-0.28563	0.601		31	24.194	9.6699	0.13	2.35	20.6	-0.31607	0.57396
	32	23.529	10.146	0.13	2.42	22.031	-0.31607	0.6728		32	24.048	9.7099	0.135	2.36	20.813	-0.65097	0.56733		32	23.529	9.6361	0.16	2.39	20.691	-0.34652	0.56714
	33	24.845	10.057	0.125	2.29	21.635	-0.31607	0.71781		33	23.715	9.7785	0.155	2.375	20.783	-0.34652	0.59518		33	23.904	9.6272	0.125	2.385	20.569	-0.37696	0.57915
	34	23.392	10.147	0.185	2.38	21.818	-0.34652	0.64245		34	23.81	9.7694	0.135	2.385	20.783	-0.28563	0.60218		34	24.194	9.6063	0.125	2.355	20.569	-0.31607	0.58759
	35	24	10.182	0.13	2.37	21.939	-0.31607	0.68795		35	24.49	9.7034	0.125	2.325	20.722	-0.31607	0.60779		35	23.857	9.7083	0.155	2.36	20.752	-0.28563	0.57495
	36	23.857	10.026	0.145	2.37	21.665	-0.31607	0.67325		36	23.81	9.7236	0.185	2.335	20.691	-0.25518	0.59112		36	23.622	9.5926	0.155	2.385	20.783	-0.25518	0.5859
	37	23.81	10.076	0.14	2.38	21.574	-0.34652	0.6595		37	23.392	9.6748	0.18	2.385	20.661	-0.28563	0.56346		37	24.691	9.5822	0.125	2.305	20.691	-0.25518	0.60919
	38	24	10.114	0.13	2.37	21.483	-0.37696	0.672		38	23.904	9.6459	0.125	2.385	20.691	-0.49875	0.56223		38	23.121	9.7188	0.205	2.39	20.752	-0.31607	0.55564
	39	23.857	10.006	0.14	2.375	21.209	-0.34652	0.66278		39	24.59	9.7063	0.125	2.315	20.783	-0.31607	0.62486		39	23.952	9.6066	0.16	2.345	20.295	-0.31607	0.57377
	40	23.81	10.059	0.14	2.38	21.148	-0.59008	0.64271		40	23.211	9.6314	0.195	2.39	20.722	-0.28563	0.57026		40	23.857	9.5881	0.13	2.385	20.722	-0.28563	0.56926
	41	24.691	10.079	0.13	2.3	21.787	-0.31607	0.68605		41	24	9.6043	0.125	2.375	20.752	-0.31607	0.57957		41	23.904	9.6575	0.125	2.385	20.722	-0.28563	0.57757
	42	23.121	10.139	0.21	2.385	21.452	-0.34652	0.65501		42	23.81	9.6619	0.135	2.385	20.691	-0.31607	0.59112		42	23.904	9.6447	0.125	2.385	20.63	-0.28563	0.56545
	43	24.096	10.039	0.13	2.36	21.513	-0.28563	0.67389		43	24.242	9.6086	0.125	2.35	20.752	-0.31607	0.60048		43	24	9.6749	0.13	2.37	20.783	-0.25518	0.58766
	44	23.669	10.174	0.15	2.385	21.635	-0.31607	0.68202		44	24.048	9.5799	0.165	2.33	20.63	-0.4683	0.57129		44	24.896	9.5705	0.14	2.27	20.569	-0.28563	0.5856
	45	24.194	10.055	0.125	2.355	21.787	-0.37696	0.68543		45	23.392	9.7589	0.18	2.385	20.843	-0.31607	0.58939		45	22.945	9.7023	0.24	2.375	20.63	-0.40741	0.52702
	46	69.364	10.016	0.155	0.71	21.513	-0.28563	2.077		46	23.622	9.7632	0.125	2.415	20.722	-0.28563	0.59699		46	24.096	9.5946	0.135	2.355	20.448	-0.28563	0.56684
	Mean	24.89	10.115	0.14848	2.327	21.622	-0.34321	0.70434		47	55.556	9.6339	0.135	0.945	20.722	-0.25518	1.4798		Mean	23.906	9.6719	0.14304	2.3676	20.682	-0.3174	0.5745
	SD	6.7197	0.068723	0.029606	0.24611	0.18993	0.053788	0.20782		Mean	24.636	9.8456	0.16032	2.3213	20.703	-0.34717	0.61062		SD	0.44213	0.050936	0.029524	0.030853	0.10833	0.05916	0.016449
	Min	22.388	10.006	0.125	0.71	21.148	-0.59008	0.62716		SD	4.839	0.79849	0.097721	0.22918	0.17474	0.114	0.13829		Min	22.945	9.5705	0.125	2.27	20.295	-0.49875	0.52702
	Max	69.364	10.238	0.295	2.42	22.031	-0.28563	2.077		Min	19.139	9.5757	0.125	0.945	19.626	-0.74231	0.46438		Max	25.052	9.7646	0.245	2.425	20.843	-0.25518	0.61432
	Alarm	High PEEP, Low PEEP								Max	55.556	14.321	0.795	2.425	20.874	-0.25518	1.4798		Alarm	High PEEP, Low PEEP
	Vent disp	0								Alarm	High PEEP, Low PEEP								Vent disp	0
										Vent disp	0

## Sheet: SLE
SLE SW Ver 4.3
1
	RR	VTi	tI	tE	Peak	PEEP	MAP
1	15.625	20.044	0.795	3.045	48.518	5.8643	22.536
Mean	15.625	20.044	0.795	3.045	48.518	5.8643	22.536
SD	0	0	0	0	0	0	0
Min	15.625	20.044	0.795	3.045	48.518	5.8643	22.536
Max	15.625	20.044	0.795	3.045	48.518	5.8643	22.536
Alarm	High Pressure, Continuing Positive Pressure
Vent Display	20
0.8
	RR	VTi	tI	tE	Peak	PEEP	MAP
1	5.7088	11.132	4.465	6.045	17.525	0.8104	7.4238
2	5.7999	12.498	4.325	6.02	18.134	0.8104	7.7305
3	5.7334	12.414	4.36	6.105	18.073	0.77996	7.6412
4	5.848	12.051	4.275	5.985	18.103	0.4755	7.7619
5	7.9734	12.3	4.39	3.135	18.103	0.77996	10.248
6	5.7143	11.934	4.4	6.1	16.794	0.53639	7.3972
7	5.7887	11.931	4.26	6.105	18.103	0.53639	7.6681
8	9.084	12.093	4.265	2.34	18.134	0.77996	11.52
Mean	6.4563	12.044	4.3425	5.2294	17.871	0.68862	8.4238
SD	1.3139	0.42551	0.07421	1.5532	0.48109	0.14464	1.5615
Min	5.7088	11.132	4.26	2.34	16.794	0.4755	7.3972
Max	9.084	12.498	4.465	6.105	18.134	0.8104	11.52
Alarm	Continuing Positive Pressure
Vent Display	8
0.75
	Minimum	C10	Q1	Median	Q3	C90	Maximum	Mean	StdDev	N
Flow	-0.16438	-0.0088886	-0.0034329	0.0020229	0.0047507	0.010206	0.1657	0.00097105	0.010047	14135
AP	9.4569	9.8527	9.8831	9.944	9.9744	10.035	10.279	9.9333	0.079078	14135
Tidal Vol	4.05	4.5	4.9	5.2	5.5	5.65	5.85	5.1546	0.41814	14135
Alarm	No
Vent Display	9
0
	Minimum	C10	Q1	Median	Q3	C90	Maximum	Mean	StdDev	N
Flow	-0.085269	-0.011616	-0.0061608	-0.00070501	0.0047507	0.010206	0.067492	-6.9455e-05	0.01246	13135
AP	5.4381	5.8034	5.8339	5.8643	5.9252	5.9557	6.1383	5.8719	0.066963	13135
Tidal Vol	6.65	6.9	7.1	7.3	7.6	7.75	7.95	7.3249	0.3211	13135
Alarm	No
Vent Display	6

## Sheet: Sophie
Sophie SW Ver No: 12.2
100% 40cmH20 pop off
	RR	VTi	tI	tE	Peak	PEEP	MAP
1	7.4396	15.92	1.775	6.29	33.516	3.7314	18.385
2	5.9701	13.869	1.76	8.29	33.455	3.6397	16.235
3	5.9642	15.931	1.775	8.285	33.822	3.5785	16.021
4	5.9642	15.654	1.77	8.29	33.516	3.5479	16.311
5	5.9613	15.879	1.77	8.295	33.516	3.762	16.475
6	5.9672	15.854	1.775	8.28	33.669	3.8232	16.587
7	7.4349	15.568	1.775	6.295	33.608	3.8537	18.487
8	5.9701	13.955	1.77	8.28	33.669	3.7926	16.45
9	5.9642	16.043	1.775	8.285	33.73	3.7926	16.595
10	5.9613	15.734	1.775	8.29	33.455	3.8232	16.59
11	5.9642	15.771	1.78	8.28	33.608	3.8537	16.661
12	20.906	15.854	1.775	1.095	33.883	3.9149	27.993
Mean	7.4556	15.503	1.7729	7.3546	33.621	3.7595	17.732
SD	4.2736	0.75406	0.004981	2.1159	0.1395	0.11476	3.3268
Min	5.9613	13.869	1.76	1.095	33.455	3.5479	16.021
Max	20.906	16.043	1.78	8.295	33.883	3.9149	27.993
Alarm	Safety Valve Open
Vent Display	9
100% 70cmH2O pop off
	T	Pmin	Pmax	Pmean	Pinsp	Tinsp	Pexp	Texp	Vol		Breath1		Minimum	C10	Q1	Median	Q3	C90	Maximum	Mean	StdDev	N
1	17.515	6.0555	64.494	30.164	40.114	8.1	9.8113	3.955	23.75			Flow	-0.24901	-0.21282	-0.1655	-0.087561	-0.034673	0.17966	4.7447	0.015336	0.47646	2513
2	29.56	6.0555	64.463	30.257	40.549	8.005	9.9879	4.06	24.4			AP	6.6059	7.6762	11.071	23.119	49.082	59.02	64.494	29.277	19.631	2513
3	41.615	6.0861	64.647	30.317	40.239	8.135	9.8311	3.935	24.45			Tidal Vol	5.25	9.25	11	16.3	25.3	27.85	29	17.543	7.3941	2513
4	53.675	6.0555	64.524	30.298	40.176	8.145	9.825	3.925	24.1
5	65.735	6.0861	64.586	30.31	40.17	8.155	9.8208	3.92	24.1		Breath2		Minimum	C10	Q1	Median	Q3	C90	Maximum	Mean	StdDev	N
6	77.8	6.0555	64.494	30.303	40.402	8.075	9.9131	3.995	24.3			Flow	-0.26292	-0.2156	-0.17107	-0.084777	-0.029106	0.18244	6.5345	0.016685	0.55146	2541
7	89.86	6.1472	64.677	30.348	40.262	8.135	9.8757	3.935	24.4			AP	6.0555	7.1258	10.826	23.364	48.562	58.959	64.463	29.064	19.709	2541
8	101.92	6.1167	64.616	30.348	40.291	8.125	9.8952	3.945	24.4			Tidal Vol	8.9	13.15	14.95	20.45	29.55	32.15	33.3	21.611	7.5877	2541
Mean	59.71	6.0823	64.563	30.293	40.275	8.1094	9.87	3.9588	24.35
SD	29.538	0.034433	0.079659	0.059748	0.14133	0.049385	0.060741	0.047113	0.240164		Breath3		Minimum	C10	Q1	Median	Q3	C90	Maximum	Mean	StdDev	N
Min	17.515	6.0555	64.463	30.164	40.114	8.005	9.8113	3.92	23.75			Flow	-0.24344	-0.21004	-0.17107	-0.10426	-0.038848	0.19636	6.5178	0.020722	0.57147	2351
Max	101.92	6.1472	64.677	30.348	40.549	8.155	9.9879	4.06	24.45			AP	6.0555	8.4407	12.829	26.085	50.962	59.693	64.647	30.931	19.433	2351
Alarm	Safety Valve Oppen											Tidal Vol	12.9	17.95	20.15	25.9	34.05	36.35	37.35	26.67	7.0982	2351
Vent Display	9
Breaths= 8@5/min											Breath4		Minimum	C10	Q1	Median	Q3	C90	Maximum	Mean	StdDev	N
												Flow	-0.25457	-0.21839	-0.17385	-0.095911	-0.04024	0.18244	6.5011	0.01459	0.56058	2433
												AP	6.0861	7.7986	11.927	24.985	49.938	59.387	64.524	30.097	19.571	2433
												Tidal Vol	16.75	20.7	22.65	28.55	37.35	39.75	40.85	29.468	7.5127	2433
											Breath5		Minimum	C10	Q1	Median	Q3	C90	Maximum	Mean	StdDev	N
												Flow	-0.24901	-0.21004	-0.16272	-0.084777	-0.031889	0.17409	6.5345	0.016256	0.54465	2568
												AP	6.0555	7.0035	10.581	23.104	48.317	58.928	64.586	28.888	19.756	2568
												Tidal Vol	19.8	24.15	25.9	31.25	40.075	42.75	43.9	32.387	7.4145	2568
											Breath6		Minimum	C10	Q1	Median	Q3	C90	Maximum	Mean	StdDev	N
												Flow	-0.25179	-0.21839	-0.16272	-0.084777	-0.029106	0.16574	6.5234	0.015274	0.54412	2594
												AP	6.0555	6.8812	10.337	22.767	47.981	58.806	64.494	28.651	19.779	2594
												Tidal Vol	23.95	27.95	29.65	35.05	44.15	47	48.25	36.33	7.5675	2594
											Breath7		Minimum	C10	Q1	Median	Q3	C90	Maximum	Mean	StdDev	N
												Flow	-0.24344	-0.2156	-0.17385	-0.084777	-0.029106	0.18244	6.4983	0.01684	0.55234	2514
												AP	6.0555	7.1258	11.101	23.868	49.02	59.204	64.677	29.375	19.724	2514
												Tidal Vol	27.8	31.95	33.8	39.5	48.45	51.05	52.2	40.634	7.4655	2514
											Breath8		Minimum	C10	Q1	Median	Q3	C90	Maximum	Mean	StdDev	N
												Flow	-0.24344	-0.21282	-0.16272	-0.091736	-0.031889	0.17966	6.529	0.016405	0.54861	2540
												AP	6.1472	7.0341	10.887	23.547	48.699	59.081	64.616	29.154	19.729	2540
												Tidal Vol	31.6	35.7	37.8	43.4	52.15	54.8	56	44.428	7.4629	2540

## Sheet: VN500 (b)
VN500	Sw Ver No:S02.30		36 LPM flow
1									0
		RR	VTi	tI	tE	Peak	PEEP	MAP			Minimum	C10	Q1	Median	Q3	C90	Maximum	Mean	StdDev	N
	1	65.574	15.293	0.415	0.5	41.759	0.90174	9.9247		Flow	-0.049807	-0.00070501	0.0020229	0.0074786	0.010206	0.012934	0.026574	0.0060027	0.0060821	23243
	2	73.62	19.284	0.31	0.505	42.703	0.84085	10.601		AP	5.6512	6.0165	6.0774	6.1383	6.1992	6.2297	6.6559	6.1398	0.090967	23243
	3	74.074	19.046	0.305	0.505	42.094	0.93218	10.288		Tidal Vol	16.45	17.75	19.7	23	24.95	26.95	28.05	22.299	3.245	23243
	4	73.62	19.164	0.315	0.5	42.033	0.84085	10.682		Alarm	no
	5	74.074	19.132	0.305	0.505	42.277	0.87129	10.566		Vent Disp	6.2
	6	74.074	19.216	0.31	0.5	42.307	0.8104	10.542
	7	73.62	19.174	0.315	0.5	41.972	0.90174	10.686
	8	74.074	18.989	0.305	0.505	41.912	0.87129	10.27	0.7
	9	73.171	19.11	0.31	0.51	41.972	0.87129	10.398			Minimum	C10	Q1	Median	Q3	C90	Maximum	Mean	StdDev	N
	10	74.534	19.2	0.31	0.495	42.368	0.87129	10.644		Flow	-0.05799	-0.0034329	-0.00070501	0.0020229	0.0047507	0.0074786	0.012934	0.0019936	0.0052361	19027
	11	73.62	19.131	0.315	0.5	41.82	0.87129	10.671		AP	6.6863	7.0517	7.0821	7.143	7.2039	7.3257	7.4779	7.1562	0.10295	19027
	12	74.074	19.172	0.31	0.5	42.216	0.87129	10.549		Tidal Vol	1.45	1.75	2.15	2.9	3.55	3.9	4.4	2.8646	0.79469	19027
	13	73.62	19.203	0.315	0.5	42.125	0.90174	10.73		Alarm	no
	14	74.074	19.131	0.31	0.5	42.094	0.90174	10.569		Vent Disp	7.1
	15	73.62	19.141	0.315	0.5	41.972	0.87129	10.696
	16	73.62	19.155	0.31	0.505	42.216	0.87129	10.524
	17	74.074	19.041	0.305	0.505	41.881	0.87129	10.277	0.75
	18	74.074	19.092	0.31	0.5	41.851	0.90174	10.491			Minimum	C10	Q1	Median	Q3	C90	Maximum	Mean	StdDev	N
	19	73.62	19.204	0.315	0.5	42.094	0.87129	10.733		Flow	-0.052535	-0.0061608	-0.00070501	0.0020229	0.0047507	0.0074786	0.012934	0.0018325	0.0052168	19027
	20	73.171	19.195	0.315	0.505	41.972	0.90174	10.656		AP	8.0868	8.4826	8.5131	8.574	8.6653	8.7566	8.9393	8.5899	0.11191	19027
	21	74.074	19.155	0.31	0.5	42.094	0.87129	10.549		Tidal Vol	7.6	7.95	8.35	8.95	9.7	10.1	10.4	8.9982	0.78739	19027
	22	74.534	19.204	0.31	0.495	42.094	0.90174	10.599		Alarm	no
	23	73.62	19.043	0.315	0.5	41.638	0.87129	10.639		Vent Disp	8.6
	24	73.62	19.086	0.31	0.505	41.912	0.74951	10.398
	25	74.074	19.09	0.31	0.5	41.972	0.90174	10.504
	26	73.62	19.144	0.31	0.505	42.033	0.90174	10.493	0.8
	27	74.074	19.07	0.31	0.5	41.82	0.93218	10.457			Minimum	C10	Q1	Median	Q3	C90	Maximum	Mean	StdDev	N
	28	73.62	19.104	0.31	0.505	42.094	0.87129	10.495		Flow	-0.05799	-0.0034329	-0.00070501	0.0020229	0.0047507	0.0074786	0.012934	0.0020808	0.0052054	19351
	29	73.62	19.02	0.31	0.505	41.729	0.90174	10.431		AP	10.401	10.857	10.857	10.888	10.949	10.979	11.284	10.914	0.075995	19351
	30	74.534	19.037	0.305	0.5	41.972	0.96263	10.35		Tidal Vol	5.7	6.2	6.6	7.3	8.05	8.5	8.9	7.3252	0.87703	19351
	31	73.62	19.235	0.32	0.495	42.094	0.96263	10.895		Alarm	no
	32	73.62	19.054	0.315	0.5	41.759	0.87129	10.857		Vent Disp	11
	33	73.62	19.143	0.31	0.505	42.033	0.90174	10.736
	34	73.62	19.015	0.31	0.505	41.729	0.93218	10.465
	35	74.074	19.049	0.305	0.505	42.033	0.87129	10.527
	36	74.074	19.015	0.31	0.5	41.79	0.90174	10.444
	37	74.074	19.011	0.31	0.5	41.638	0.93218	10.466
	38	73.62	19.1	0.31	0.505	41.82	0.90174	10.452
	39	73.62	19.06	0.31	0.505	41.942	0.93218	10.454
	40	74.074	19.13	0.31	0.5	41.912	0.90174	10.76
	41	74.074	19.024	0.31	0.5	41.729	0.90174	10.492
	42	73.62	19.137	0.31	0.505	42.033	0.65818	10.45
	43	73.171	19.069	0.31	0.51	41.912	0.8104	10.366
	44	74.074	18.973	0.31	0.5	41.607	0.90174	10.465
	45	74.074	19.081	0.31	0.5	41.851	0.90174	10.521
	46	74.074	19.033	0.31	0.5	41.668	0.87129	10.472
	47	73.171	19.007	0.31	0.51	41.698	0.87129	10.372
	48	73.171	18.937	0.305	0.515	41.638	0.87129	10.117
	49	74.074	19.07	0.31	0.5	41.668	0.93218	10.477
	50	73.62	18.993	0.31	0.505	41.668	0.90174	10.424
	51	73.62	18.956	0.31	0.505	41.668	0.90174	10.419
	52	73.62	19.028	0.31	0.505	41.668	0.90174	10.426
	53	73.171	18.857	0.305	0.515	41.577	0.93218	10.112
	54	73.62	18.894	0.31	0.505	41.455	0.96263	10.161
	55	73.62	19.211	0.315	0.5	42.125	0.87129	10.688
	56	73.62	19.062	0.315	0.5	41.638	0.87129	10.669
	57	73.62	19.008	0.31	0.505	41.638	0.87129	10.427
	58	74.074	18.95	0.305	0.505	41.577	0.87129	10.468
	59	74.074	19.058	0.31	0.5	41.577	0.87129	10.719
	60	74.074	18.988	0.31	0.5	41.577	0.68862	10.434
	61	74.074	18.991	0.31	0.5	41.668	0.77996	10.498
	62	73.171	19.032	0.315	0.505	41.607	0.87129	10.595
	63	74.074	18.998	0.31	0.5	41.79	0.90174	10.494
	64	74.074	18.993	0.31	0.5	41.638	0.8104	10.48
	65	73.62	19.016	0.31	0.505	41.698	0.87129	10.452
	66	73.171	19.055	0.31	0.51	41.698	0.96263	10.62
	67	74.074	19.023	0.31	0.5	41.577	0.87129	10.493
	68	73.62	18.926	0.31	0.505	41.516	0.90174	10.411
	69	74.074	18.917	0.305	0.505	41.577	0.93218	10.475
	70	74.074	18.933	0.31	0.5	41.546	0.90174	10.462
	71	74.074	18.959	0.31	0.5	41.546	0.90174	10.471
	72	74.074	18.971	0.31	0.5	41.546	0.90174	10.488
	73	73.171	18.94	0.31	0.51	41.607	0.87129	10.368
	74	73.171	19.083	0.31	0.51	41.851	0.90174	10.373
	75	73.62	19.159	0.315	0.5	41.942	0.93218	10.67
	76	73.62	18.946	0.31	0.505	41.607	0.90174	10.432
	77	74.074	18.817	0.305	0.505	41.424	0.87129	10.199
	78	73.62	19.091	0.31	0.505	41.912	0.50595	10.358
	79	73.62	19.191	0.315	0.5	42.094	0.90174	10.692
	80	73.62	18.98	0.31	0.505	41.698	0.90174	10.428
	81	74.534	18.919	0.305	0.5	41.638	0.87129	10.518
	82	73.62	19.032	0.315	0.5	41.82	0.87129	10.63
	83	74.074	18.973	0.31	0.5	41.485	0.90174	10.48
	84	72.289	19.04	0.315	0.515	41.972	0.90174	10.264
	85	73.62	19.053	0.31	0.505	41.881	0.87129	10.404
	86	72.289	18.996	0.31	0.52	41.912	0.87129	10.24
	87	74.074	18.936	0.305	0.505	41.546	0.90174	10.478
	88	74.074	18.909	0.31	0.5	41.455	0.87129	10.471
	89	74.074	19.013	0.31	0.5	41.912	0.90174	10.502
	90	73.171	18.936	0.31	0.51	41.607	0.93218	10.306
	91	72.289	18.903	0.31	0.52	41.668	0.93218	10.009
	92	73.171	19.08	0.31	0.51	41.942	0.84085	10.364
	93	73.62	19.219	0.32	0.495	42.064	0.90174	10.923
	94	73.62	19.015	0.31	0.505	41.82	0.87129	10.671
	95	72.727	19.035	0.31	0.515	41.912	0.87129	10.32
	96	73.62	19.055	0.31	0.505	41.79	0.84085	10.376
	97	72.727	18.997	0.315	0.51	41.912	0.90174	10.317
	98	73.62	19.06	0.31	0.505	41.912	0.90174	10.423
	99	72.727	19.021	0.31	0.515	41.881	0.87129	10.306
	100	72.289	18.995	0.31	0.52	41.698	0.90174	10.207
	101	74.074	19.072	0.31	0.5	41.881	0.90174	10.486
	102	73.171	19.109	0.315	0.505	41.698	0.96263	10.821
	103	73.62	18.908	0.31	0.505	41.638	0.90174	10.436
	104	72.727	19.009	0.31	0.515	41.851	0.87129	10.3
	105	73.171	19.034	0.31	0.51	41.851	0.87129	10.36
	106	73.171	19.072	0.315	0.505	41.851	0.87129	10.596
	107	72.727	18.998	0.31	0.515	41.942	0.93218	10.317
	108	73.62	19.042	0.31	0.505	41.698	0.87129	10.402
	109	73.171	18.963	0.315	0.505	41.759	0.90174	10.353
	110	73.171	19.097	0.315	0.505	41.912	0.93218	10.635
	111	72.727	19	0.31	0.515	41.82	0.93218	10.331
	112	73.62	19.009	0.31	0.505	41.729	0.87129	10.409
	113	72.289	18.995	0.315	0.515	41.729	0.87129	10.23
	114	73.62	19.036	0.31	0.505	41.82	0.93218	10.372
	115	72.727	19.041	0.31	0.515	41.942	0.87129	10.328
	116	72.727	19.044	0.315	0.51	41.942	0.90174	10.338
	117	73.62	19.198	0.315	0.5	41.942	0.84085	10.939
	118	74.074	18.918	0.31	0.5	41.485	0.87129	10.489
	119	72.289	18.958	0.315	0.515	41.82	0.90174	10.25
	120	73.62	19.042	0.31	0.505	41.759	0.90174	10.427
	121	72.289	18.991	0.31	0.52	41.912	0.90174	10.26
	122	72.727	18.965	0.31	0.515	41.79	0.87129	10.293
	123	72.727	19.116	0.315	0.51	41.942	0.87129	10.579
	124	73.62	18.924	0.315	0.5	41.759	0.87129	10.406
	125	73.62	18.858	0.31	0.505	41.364	0.93218	10.35
	126	73.62	19.14	0.315	0.5	42.033	0.87129	10.684
	127	72.727	19.008	0.31	0.515	41.912	0.93218	10.329
	128	72.727	18.98	0.315	0.51	41.698	0.90174	10.287
	129	73.62	19.069	0.315	0.5	41.79	0.93218	10.677
	130	72.727	19.028	0.31	0.515	41.972	0.87129	10.338
	131	72.289	19.017	0.315	0.515	41.912	0.84085	10.254
	132	74.074	18.983	0.31	0.5	41.577	0.90174	10.414
	133	73.62	18.982	0.31	0.505	41.759	0.87129	10.412
	134	72.289	18.94	0.315	0.515	41.729	0.84085	10.23
	135	72.727	19.172	0.315	0.51	41.942	0.87129	10.817
	136	73.62	19.044	0.315	0.5	41.607	0.90174	10.624
	137	73.62	18.902	0.31	0.505	41.546	0.90174	10.446
	138	73.62	19.103	0.31	0.505	42.155	0.90174	10.717
	139	72.727	18.89	0.31	0.515	41.698	0.93218	10.257
	140	72.727	18.955	0.315	0.51	41.729	0.90174	10.309
	141	73.62	19.195	0.315	0.5	42.003	0.90174	10.959
	142	72.727	18.903	0.31	0.515	41.79	0.90174	10.304
	143	73.171	18.971	0.31	0.51	41.698	0.90174	10.374
	144	74.074	18.996	0.31	0.5	41.698	0.90174	10.481
	145	72.727	18.943	0.31	0.515	41.607	0.93218	10.28
	146	72.727	18.925	0.31	0.515	41.546	0.90174	10.281
	147	73.171	19.212	0.32	0.5	42.094	0.90174	10.881
	148	74.074	19.023	0.31	0.5	41.82	0.93218	10.513
	Mean	73.463	19.015	0.31169	0.50517	41.819	0.88528	10.469
	SD	0.85634	0.32104	0.009083	0.0058732	0.20938	0.051874	0.1804
	Min	65.574	15.293	0.305	0.495	41.364	0.50595	9.9247
	Max	74.534	19.284	0.415	0.52	42.703	0.96263	10.959
	Alarm	Airway pressure High, Low
	Vent Disp	8.5

## Sheet: VN500 sw SO2.31
VN500	Sw Ver No:S02.31
Flow Limit 10LPM												Flow Limit 20LPM												Flow Limit 30LPM
0												0												0
	Minimum	C10	Q1	Median	Q3	C90	Maximum	Mean	StdDev	N			Minimum	C10	Q1	Median	Q3	C90	Maximum	Mean	StdDev	N			Minimum	C10	Q1	Median	Q3	C90	Maximum	Mean	StdDev	N
Flow	-0.61993	-0.0034329	-0.00070501	0.0047507	0.0074786	0.0074786	0.67581	0.0028714	0.016357	22973		Flow	-0.61993	-0.0034329	-0.00070501	0.0047507	0.0074786	0.0074786	0.67581	0.0028714	0.016357	22973		Flow	-0.61993	-0.0034329	-0.00070501	0.0047507	0.0074786	0.0074786	0.67581	0.0028714	0.016357	22973
AP	5.3772	5.8948	5.9252	5.9557	6.0165	6.1079	6.9908	5.9682	0.090171	22973		AP	5.3772	5.8948	5.9252	5.9557	6.0165	6.1079	6.9908	5.9682	0.090171	22973		AP	5.3772	5.8948	5.9252	5.9557	6.0165	6.1079	6.9908	5.9682	0.090171	22973
Tidal Vol	3.85	4.3	5	6.3	7.65	8.55	9.45	6.4558	1.5761	22973		Tidal Vol	3.85	4.3	5	6.3	7.65	8.55	9.45	6.4558	1.5761	22973		Tidal Vol	3.85	4.3	5	6.3	7.65	8.55	9.45	6.4558	1.5761	22973
Alarm	no											Alarm	no											Alarm	no
Vent disp		6.2										Vent disp	6.2											Vent disp	6.4
0.7												0.7												0.7
	Minimum	C10	Q1	Median	Q3	C90	Maximum	Mean	StdDev	N			Minimum	C10	Q1	Median	Q3	C90	Maximum	Mean	StdDev	N			Minimum	C10	Q1	Median	Q3	C90	Maximum	Mean	StdDev	N
Flow	-0.05799	-0.0034329	-0.00070501	0.0020229	0.0047507	0.0074786	0.053852	0.0028329	0.006829	18756		Flow	-0.05799	-0.0061608	-0.00070501	0.0020229	0.0047507	0.0074786	0.053852	0.0025928	0.0069327	19730		Flow	-0.060718	-0.0061608	-0.00070501	0.0020229	0.0047507	0.0074786	0.05658	0.0026048	0.0067799	30811
AP	5.773	6.1688	6.1992	6.2601	6.321	6.3819	6.5037	6.2598	0.079201	18756		AP	5.8643	6.1992	6.2601	6.3514	6.4428	6.5646	7.0821	6.3733	0.16712	19730		AP	4.5552	6.1992	6.2297	6.2297	6.2906	6.3514	6.5037	6.254	0.065508	30811
Tidal Vol	7.2	7.9	8.5	9.4	10.45	11.1	11.55	9.4281	1.1889	18756		Tidal Vol	3.6	3.95	4.6	5.7	6.85	7.5	7.85	5.7311	1.2327	19730		Tidal Vol	4.35	5.05	6.05	7.55	9	9.9	10.55	7.5077	1.7303	30811
Alarm	no											Alarm	no											Alarm	no
Vent disp	6.4											Vent disp	6.4											Vent disp	6.3
0.75												0.75												0.75
	Minimum	C10	Q1	Median	Q3	C90	Maximum	Mean	StdDev	N			Minimum	C10	Q1	Median	Q3	C90	Maximum	Mean	StdDev	N			Minimum	C10	Q1	Median	Q3	C90	Maximum	Mean	StdDev	N
Flow	-0.055262	-0.0034329	-0.00070501	0.0020229	0.0047507	0.0074786	0.05658	0.0026799	0.00659	18865		Flow	-0.05799	-0.0061608	-0.00070501	0.0020229	0.0047507	0.0074786	0.059308	0.0025001	0.006577	22594		Flow	-0.05799	-0.0034329	-0.00070501	0.0047507	0.0047507	0.0074786	0.042941	0.0029864	0.0056659	24270
AP	5.8034	6.1992	6.2601	6.321	6.3819	6.4428	6.6255	6.3161	0.092591	18865		AP	5.8339	6.2297	6.2906	6.3819	6.5037	6.6559	6.8995	6.416	0.15948	22594		AP	5.8339	6.1992	6.2297	6.2906	6.4428	6.5341	6.6559	6.334	0.12436	24270
Tidal Vol	5.8	6.2	6.8	7.9	8.7	9.25	9.85	7.8033	1.1268	18865		Tidal Vol	3.7	4.15	4.9	6.05	7.2	7.9	8.45	6.0863	1.3439	22594		Tidal Vol	0.8	1.4	2.4	3.85	5.3	6.15	6.7	3.8273	1.6581	24270
Alarm	Airway Press Low (12sec)											Alarm	Airway press low (22sec)											Alarm	Airway press low (22sec)
Vent disp	6.4											Vent disp	6.3											Vent disp	6.4
0.8												0.8												0.8
	Minimum	C10	Q1	Median	Q3	C90	Maximum	Mean	StdDev	N			Minimum	C10	Q1	Median	Q3	C90	Maximum	Mean	StdDev	N			Minimum	C10	Q1	Median	Q3	C90	Maximum	Mean	StdDev	N
Flow	-0.060718	-0.0061608	-0.00070501	0.0020229	0.0047507	0.0074786	0.042941	0.002231	0.0064487	19135		Flow	-0.052535	-0.0034329	-0.00070501	0.0020229	0.0047507	0.0074786	0.048397	0.0023329	0.0060859	17459		Flow	-0.060718	-0.0061608	-0.00070501	0.0020229	0.0047507	0.0074786	0.048397	0.0021899	0.0060689	25838
AP	6.5646	7.0212	7.0517	7.0821	7.1126	7.2344	7.5693	7.1103	0.10144	19135		AP	6.595	7.0517	7.0821	7.0821	7.1126	7.143	7.2039	7.0876	0.044448	17459		AP	6.6863	7.0821	7.1126	7.1126	7.143	7.2039	7.5084	7.1345	0.076404	25838
Tidal Vol	5.5	5.8	6.35	7.25	8.25	8.85	9.1	7.2799	1.0545	19135		Tidal Vol	6.1	6.65	7.1	7.75	8.6	9.1	9.5	7.8285	0.92791	17459		Tidal Vol	5.6	6.1	6.7	7.8	8.9	9.65	10.05	7.8237	1.2999	25838
Alarm	Airway Press Low (12sec)											Alarm	Airway press low (10sec)											Alarm	Airway press low (10sec)
Vent disp	7											Vent disp	7											Vent disp	7.1
1												1												1
	RR	VTi	tI	tE	Peak	PEEP	MAP						RR	VTi	tI	tE	Peak	PEEP	MAP						RR	VTi	tI	tE	Peak	PEEP	MAP
1	37.736	14.151	0.705	0.885	35.762	0.53639	9.0711					1	53.333	13.96	0.61	0.515	35.792	1.2062	11.751					1	43.796	14.333	0.6	0.77	35.914	0.77996	10.058
2	36.474	18.028	0.845	0.8	35.609	0.71907	8.4775					2	54.795	17.179	0.58	0.515	35.822	1.2062	11.991					2	37.383	18.129	0.81	0.795	35.822	0.65818	8.2015
3	41.379	17.961	0.945	0.505	35.731	0.84085	9.3936					3	41.522	17.155	0.57	0.875	35.762	0.56684	9.2263					3	36.036	18.099	0.8	0.865	35.914	0.62773	7.7781
4	63.492	17.839	0.445	0.5	38.289	1.2366	11.704					4	46.875	17.634	0.775	0.505	35.274	0.71907	10.202					4	31.332	18.209	0.745	1.17	35.427	0.32328	6.8682
5	62.827	17.647	0.44	0.515	37.984	1.2062	11.183					5	64.171	17.754	0.435	0.5	38.441	1.2062	11.768					5	33.333	18.903	1.295	0.505	35.701	0.44506	7.3289
6	61.856	18.023	0.465	0.505	38.593	1.2671	11.769					6	61.856	17.767	0.45	0.52	38.654	1.2366	11.471					6	63.492	18.269	0.45	0.495	38.349	1.2671	11.941
7	60.914	17.926	0.465	0.52	38.806	1.2062	11.24					7	62.176	17.819	0.46	0.505	38.441	1.2671	11.618					7	62.176	18.151	0.46	0.505	38.289	1.2366	11.592
8	61.224	18.063	0.475	0.505	38.715	1.2671	11.824					8	60.914	17.892	0.48	0.505	38.654	1.2975	11.551					8	61.538	18.244	0.47	0.505	38.563	1.2366	11.462
9	60.914	17.778	0.475	0.51	38.715	1.2062	11.206					9	61.224	17.911	0.475	0.505	38.654	1.328	11.631					9	61.224	18.318	0.475	0.505	38.563	1.2671	11.509
10	60.606	17.904	0.47	0.52	38.715	1.2062	11.155					10	60.606	17.782	0.47	0.52	38.684	1.2975	11.178					10	60.914	18.422	0.48	0.505	38.958	1.2366	11.487
11	61.224	17.893	0.475	0.505	38.289	1.2671	11.863					11	61.224	18.017	0.475	0.505	38.806	1.2975	11.675					11	61.224	18.287	0.475	0.505	38.593	1.2366	11.515
12	55.556	17.187	0.575	0.505	35.67	1.2366	12.177					12	60.914	17.682	0.47	0.515	38.319	1.2062	11.04					12	60.914	18.38	0.48	0.505	38.806	1.2671	11.515
13	44.28	17.211	0.575	0.78	36.005	0.77996	9.8168					13	55.556	17.206	0.57	0.51	35.64	1.328	12.079					13	43.636	17.552	0.575	0.8	35.975	0.71907	9.5875
14	41.958	17.775	0.925	0.505	35.792	0.90174	9.2613					14	55.814	17.101	0.575	0.5	35.762	1.2975	12.09					14	38.961	18.214	0.79	0.75	35.792	0.74951	8.3039
15	46.154	17.217	0.52	0.78	35.762	0.8104	10.068					15	55.3	17.153	0.575	0.51	35.944	1.328	12.002					15	45.455	18.099	0.805	0.515	35.853	0.87129	9.6048
16	33.149	17.928	0.94	0.87	35.609	0.65818	7.8064					16	44.28	17.147	0.57	0.785	35.914	0.77996	9.8373					16	64.171	18.33	0.435	0.5	38.38	1.2975	12.211
17	43.796	18.023	0.855	0.515	35.731	0.74951	9.7901					17	36.697	17.685	0.84	0.795	35.853	0.77996	8.0671					17	62.827	18.112	0.44	0.515	38.349	1.2062	11.411
18	63.158	17.878	0.44	0.51	38.502	1.2975	11.523					18	43.956	17.597	0.845	0.52	35.822	0.93218	9.352					18	61.856	18.208	0.45	0.52	38.593	1.1453	11.226
19	62.827	17.862	0.455	0.5	38.532	1.2975	11.578					19	63.83	17.834	0.435	0.505	38.38	1.2366	11.972					19	60.914	18.338	0.47	0.515	38.745	1.2062	11.244
20	44.118	17.15	0.555	0.805	35.67	0.71907	9.7384					20	63.158	17.827	0.445	0.505	38.532	1.2671	11.929					20	60.914	18.32	0.48	0.505	38.684	1.2671	11.503
21	41.667	17.696	0.925	0.515	35.762	0.93218	9.2884					21	62.176	17.842	0.455	0.51	38.715	1.2366	11.516					21	61.224	18.266	0.475	0.505	38.654	1.2366	11.54
22	62.827	17.692	0.44	0.515	38.167	1.2366	11.355					22	61.538	17.968	0.47	0.505	38.897	1.328	11.607					22	60.606	18.128	0.47	0.52	38.593	1.2366	10.92
23	63.158	17.952	0.45	0.5	38.715	1.2975	11.884					23	60.606	17.902	0.475	0.515	38.776	1.2975	11.364					23	61.224	18.424	0.475	0.505	38.684	1.2366	11.571
24	61.856	17.714	0.45	0.52	38.319	1.328	11.333					24	61.224	17.793	0.465	0.515	38.684	1.2366	11.128					24	54.545	17.588	0.575	0.525	36.005	1.2062	11.764
25	61.856	17.865	0.465	0.505	38.502	1.2671	11.584					25	60.914	17.908	0.47	0.515	38.867	1.2366	11.254					25	55.814	17.606	0.57	0.505	35.853	1.2366	12.039
26	60.914	17.728	0.47	0.515	38.349	1.2366	11.036					26	61.224	17.916	0.47	0.51	38.745	1.2975	11.266					26	54.795	17.604	0.575	0.52	36.036	1.2062	11.791
27	61.224	17.852	0.47	0.51	38.563	1.328	11.254					27	44.118	17.159	0.575	0.785	35.822	0.74951	9.7576					27	54.795	17.585	0.575	0.52	35.975	1.2366	11.665
28	60.914	17.95	0.475	0.51	38.837	1.2671	11.482					28	37.152	17.738	0.84	0.775	35.792	0.74951	8.1449					28	55.814	17.63	0.57	0.505	35.762	1.2975	11.973
29	60.606	17.829	0.475	0.515	38.258	1.2366	11.345					29	34.582	17.782	0.865	0.87	35.67	0.62773	8.001					29	55.556	17.571	0.575	0.505	35.853	1.2975	12.089
30	44.944	17.22	0.57	0.765	35.883	0.77996	9.9142					30	45.977	17.553	0.79	0.515	35.183	0.74951	9.8691					30	43.796	17.569	0.57	0.8	36.005	0.68862	9.5958
31	41.522	17.842	0.925	0.52	35.914	0.90174	9.2059					31	63.492	17.888	0.44	0.505	38.502	1.2671	11.916					31	37.736	18.252	0.795	0.795	36.127	0.71907	8.1907
32	63.158	17.82	0.435	0.515	38.502	1.2062	11.488					32	63.158	17.696	0.45	0.5	38.319	1.328	11.748					32	37.975	18.12	0.8	0.78	35.975	0.77996	8.2005
33	62.827	17.935	0.445	0.51	38.441	1.2975	11.774					33	61.856	17.725	0.465	0.505	38.228	1.2975	11.504					33	45.455	18.099	0.805	0.515	36.066	1.0235	9.7809
34	63.158	17.753	0.45	0.5	38.197	1.2671	11.423					34	61.224	17.836	0.475	0.505	38.502	1.2975	11.605					34	64.171	18.04	0.425	0.51	38.197	1.2975	11.554
35	44.118	17.085	0.555	0.805	35.731	0.71907	9.7074					35	60.914	17.882	0.48	0.505	38.563	1.2671	11.552					35	62.827	18.15	0.44	0.515	38.289	1.2671	11.388
36	41.812	17.801	0.925	0.51	36.005	0.93218	9.3613					36	60.606	17.808	0.47	0.52	38.684	1.2671	11.177					36	61.856	18.431	0.465	0.505	38.776	1.3584	11.983
37	62.827	17.835	0.445	0.51	38.623	1.328	11.561					37	61.224	17.991	0.475	0.505	38.806	1.328	11.677					37	61.224	18.169	0.465	0.515	38.623	1.2671	11.236
38	62.827	17.934	0.455	0.5	38.623	1.328	12.146					38	60.606	17.921	0.475	0.515	38.684	1.2975	11.601					38	60.606	18.417	0.48	0.51	38.776	1.2975	11.693
39	62.5	17.804	0.455	0.505	38.41	1.2975	11.592					39	55.814	17.1	0.565	0.51	35.67	1.2975	11.973					39	61.538	18.333	0.475	0.5	38.837	1.328	11.652
40	61.224	17.937	0.465	0.515	38.745	1.2062	11.383					40	55.556	17.143	0.575	0.505	35.853	1.3889	12.228					40	60.606	18.215	0.475	0.515	38.684	1.2062	11.103
41	60.914	17.936	0.48	0.505	38.502	1.328	11.562					41	55.814	17.146	0.575	0.5	36.036	1.3889	12.155					41	60.914	18.444	0.48	0.505	38.928	1.2975	11.754
42	60.914	17.977	0.475	0.51	38.623	1.2671	11.58					42	43.636	17.114	0.575	0.8	35.883	0.8104	9.7158					42	55.556	17.514	0.575	0.505	35.883	1.2671	12.142
43	60.914	18.003	0.475	0.51	38.745	1.328	11.415					43	44.776	17.728	0.84	0.5	35.853	1.0844	9.626					43	54.795	17.555	0.575	0.52	36.005	1.2671	11.816
44	60.606	17.867	0.475	0.515	38.289	1.2366	11.534					44	63.83	17.697	0.425	0.515	38.654	1.328	11.634					44	55.814	17.537	0.57	0.505	35.944	1.2671	11.893
45	55.3	17.126	0.565	0.52	35.822	1.2671	11.834					45	62.827	17.75	0.44	0.515	38.502	1.2671	11.536					45	44.118	17.526	0.575	0.785	35.853	0.8104	9.8103
46	44.118	17.266	0.57	0.79	35.822	0.74951	9.8073					46	62.176	17.747	0.45	0.515	38.502	1.2975	11.412					46	38.217	17.949	0.79	0.78	35.883	0.74951	8.3397
47	42.254	17.818	0.92	0.5	35.762	1.0235	9.4223					47	61.856	17.836	0.465	0.505	38.532	1.328	11.531					47	45.627	17.95	0.805	0.51	35.822	1.054	9.5966
48	58.252	17.049	0.515	0.515	35.914	1.2671	12.035					48	60.606	17.752	0.47	0.52	38.593	1.2671	11.156					48	63.492	18.26	0.44	0.505	38.563	1.3889	11.949
49	62.5	17.794	0.445	0.515	38.502	1.2366	11.448					49	61.224	17.755	0.465	0.515	38.563	1.2366	11.128					49	63.158	18.234	0.45	0.5	38.806	1.2975	11.782
50	62.176	17.734	0.45	0.515	38.289	1.2671	11.316					50	60.606	17.846	0.47	0.52	38.745	1.328	11.199					50	61.538	18.446	0.465	0.51	38.928	1.2975	11.765
51	61.856	17.827	0.465	0.505	38.38	1.2975	11.459					51	61.224	17.74	0.465	0.515	38.471	1.2975	11.147					51	61.224	18.401	0.475	0.505	38.928	1.2062	11.664
52	60.914	17.827	0.47	0.515	38.715	1.328	11.236					52	55.556	17.152	0.575	0.505	35.64	1.2366	11.997					52	60.914	18.28	0.47	0.515	38.837	1.2062	11.138
53	60.914	18.026	0.48	0.505	38.806	1.2975	11.625					53	43.636	17.092	0.57	0.805	35.822	0.77996	9.6325					53	61.224	18.343	0.47	0.51	38.684	1.2366	11.18
54	61.224	17.731	0.465	0.515	38.289	1.328	11.121					54	44.61	17.743	0.84	0.505	35.762	1.054	9.6038					54	60.606	18.3	0.47	0.52	38.745	1.1149	11.017
55	60.914	17.807	0.48	0.505	38.015	1.2671	11.569					55	63.83	17.865	0.43	0.51	38.684	1.3584	12.016					55	61.224	18.5	0.475	0.505	38.958	1.2671	11.611
56	55.556	17.197	0.575	0.505	35.731	1.2671	12.117					56	63.158	17.875	0.44	0.51	38.776	1.2975	11.826					56	55.3	17.595	0.575	0.51	35.853	1.2062	11.915
57	45.283	17.254	0.575	0.75	35.883	0.8104	9.9802					57	61.856	17.774	0.455	0.515	38.441	1.328	11.455					57	55.814	17.569	0.57	0.505	35.762	1.2366	11.98
58	41.667	17.813	0.925	0.515	35.853	0.96263	9.1898					58	61.856	17.722	0.465	0.505	38.563	1.3584	11.649					58	55.814	17.609	0.57	0.505	35.883	1.2671	11.987
59	62.827	17.903	0.435	0.52	38.563	1.2062	11.412					59	60.914	17.569	0.465	0.52	38.41	1.2366	11.081					59	55.556	17.576	0.575	0.505	35.914	1.2671	11.944
60	63.158	18.016	0.445	0.505	38.563	1.328	11.876					60	61.224	17.743	0.465	0.515	38.532	1.2975	11.183					60	55.556	17.58	0.575	0.505	35.975	1.2366	12.314
61	62.5	18.015	0.455	0.505	38.837	1.3889	11.744					61	60.914	17.715	0.47	0.515	38.502	1.2671	11.095					61	44.28	17.548	0.575	0.78	35.944	0.77996	9.7727
62	61.856	17.903	0.465	0.505	38.897	1.2975	11.634					62	60.914	17.787	0.465	0.52	38.563	1.3584	11.142					62	46.154	17.952	0.78	0.52	35.853	0.99307	9.3308
63	60.914	17.957	0.475	0.51	38.867	1.2671	11.471					63	55.814	17.147	0.57	0.505	35.822	1.3584	12.149					63	63.83	18.348	0.435	0.505	38.563	1.2366	11.816
64	60.606	17.926	0.475	0.515	38.897	1.2062	11.37					64	44.118	17.119	0.575	0.785	35.975	0.84085	9.9338					64	63.158	18.229	0.445	0.505	38.441	1.2062	11.692
65	61.224	17.853	0.465	0.515	38.502	1.2062	11.298					65	36.697	17.667	0.84	0.795	35.792	0.71907	8.0956					65	62.176	18.341	0.465	0.5	38.745	1.2366	11.657
66	61.224	17.935	0.475	0.505	38.349	1.2671	11.637					66	44.444	17.69	0.85	0.5	35.822	0.93218	9.5218					66	60.606	18.148	0.47	0.52	38.502	1.2062	10.919
67	43.636	17.141	0.57	0.805	35.792	0.71907	9.531					67	46.332	17.16	0.515	0.78	35.67	0.71907	10.101					67	60.914	18.38	0.48	0.505	38.593	1.2671	11.496
68	41.667	17.8	0.915	0.525	35.762	1.1149	9.2095					68	44.118	17.665	0.845	0.515	35.731	0.96263	9.4718					68	61.224	18.301	0.475	0.505	38.502	1.2366	11.499
69	63.492	17.975	0.44	0.505	38.532	1.2975	11.902					69	63.83	17.817	0.425	0.515	38.532	1.328	11.722					69	60.606	18.194	0.475	0.515	38.654	1.2062	11.1
70	62.827	17.852	0.44	0.515	38.654	1.1149	11.388					70	62.827	17.873	0.445	0.51	38.502	1.2366	11.869					70	61.224	18.397	0.475	0.505	38.837	1.2671	11.624
71	62.827	17.978	0.45	0.505	38.471	1.2062	11.622					71	61.856	17.606	0.45	0.52	38.289	1.2671	11.126					71	55.556	17.516	0.575	0.505	35.853	1.2671	11.943
72	61.856	17.966	0.46	0.51	38.41	1.2366	11.602					72	62.176	17.829	0.465	0.5	38.441	1.2671	11.509					72	55.556	17.597	0.575	0.505	36.005	1.2366	12.083
73	62.176	17.832	0.465	0.5	38.441	1.1757	11.274					73	60.914	17.948	0.48	0.505	38.776	1.2366	11.595					73	55.556	17.479	0.57	0.51	35.701	1.2671	11.946
74	55.556	17.244	0.575	0.505	35.701	1.1757	12.124					74	60.914	17.889	0.47	0.515	38.897	1.2671	11.278					74	55.556	17.456	0.57	0.51	36.005	1.2366	11.926
75	60.914	17.961	0.475	0.51	38.806	1.2062	11.21					75	60.914	17.918	0.475	0.51	38.867	1.2975	11.285					75	55.046	17.478	0.57	0.52	36.005	1.2671	11.692
76	60.606	17.687	0.48	0.51	37.68	1.2671	11.63					76	62.176	17.722	0.465	0.5	38.38	1.2671	11.283					76	55.556	17.545	0.575	0.505	35.853	1.2975	11.986
77	44.28	17.171	0.57	0.785	35.792	0.71907	9.7722					77	43.636	17.233	0.58	0.795	35.975	0.68862	9.7533					77	44.28	17.604	0.575	0.78	35.883	0.8104	9.9939
78	41.812	17.725	0.92	0.515	35.822	1.054	9.269					78	44.61	17.76	0.845	0.5	35.944	0.8104	9.598					78	46.154	17.928	0.785	0.515	35.762	1.1757	9.3614
79	62.827	17.846	0.435	0.52	38.502	1.2366	11.359					79	63.83	17.949	0.435	0.505	38.593	1.3584	12.028					79	64.171	18.336	0.435	0.5	38.715	1.2671	11.859
80	62.827	17.9	0.45	0.505	38.258	1.2975	11.765					80	63.83	17.839	0.435	0.505	38.623	1.3584	11.838					80	62.827	18.346	0.45	0.505	38.837	1.328	11.878
81	62.827	17.859	0.45	0.505	38.623	1.2671	11.585					81	62.176	17.888	0.455	0.51	38.867	1.2975	11.674					81	61.856	18.279	0.465	0.505	38.684	1.2975	11.68
82	61.856	17.879	0.46	0.51	38.593	1.328	11.401					82	61.856	17.892	0.47	0.5	38.593	1.2366	11.69					82	61.538	18.101	0.465	0.51	38.563	1.328	11.137
83	61.224	17.94	0.475	0.505	38.532	1.2671	11.583					83	62.176	17.729	0.465	0.5	38.563	1.2671	11.304					83	61.224	18.35	0.47	0.51	39.08	1.328	11.506
84	60.914	17.744	0.47	0.515	38.38	1.2062	10.954					84	55.3	17.007	0.565	0.52	35.701	1.328	11.672					84	60.914	18.366	0.475	0.51	39.019	1.328	11.627
85	61.224	17.91	0.47	0.51	38.776	1.2366	11.29					85	60.914	17.761	0.47	0.515	38.745	1.2671	11.271					85	60.914	18.33	0.475	0.51	38.958	1.2975	11.606
Mean	56.418	17.714	0.54418	0.55118	37.647	1.1485	10.987					Mean	56.525	17.611	0.53788	0.55124	37.568	1.1747	11.059					86	60.914	18.393	0.475	0.51	38.989	1.2975	11.474
SD	8.7473	0.47723	0.15813	0.1033	1.292	0.20952	0.99913					SD	8.187	0.49134	0.13049	0.10387	1.377	0.22047	1.0368					87	44.28	17.405	0.565	0.79	35.822	0.8104	9.6426
Min	33.149	14.151	0.435	0.5	35.609	0.53639	7.8064					Min	34.582	13.96	0.425	0.5	35.183	0.56684	8.001					88	46.332	17.943	0.78	0.515	35.914	1.1757	9.4103
Max	63.492	18.063	0.945	0.885	38.897	1.3889	12.177					Max	64.171	18.017	0.865	0.875	38.897	1.3889	12.228					89	63.83	18.414	0.44	0.5	38.684	1.2366	12.187
Alarm	Airway Press high/low (0sec)											Alarm	Airway Press high/low (0sec)											90	62.827	18.268	0.45	0.505	38.806	1.2671	11.516
Vent disp	_._											Vent disp	_._											91	62.176	18.361	0.46	0.505	38.684	1.2062	11.659
																								92	60.914	18.268	0.47	0.515	38.684	1.1453	11.057
																								93	61.224	18.39	0.47	0.51	39.019	1.2062	11.232
																								94	60.606	18.343	0.475	0.515	38.776	1.2366	11.092
																								95	60.914	18.483	0.475	0.51	38.928	1.2671	11.541
																								96	60.914	18.246	0.465	0.52	38.745	1.2671	10.952
																								97	54.545	17.707	0.575	0.525	36.097	1.2671	11.754
																								98	55.3	17.57	0.565	0.52	35.853	1.2062	11.778
																								99	55.814	17.622	0.57	0.505	35.822	1.2671	12.025
																								100	44.118	17.594	0.575	0.785	35.792	0.77996	9.8062
																								101	38.585	18.004	0.795	0.76	35.914	0.74951	8.2846
																								102	45.283	17.864	0.805	0.52	35.762	0.93218	9.5371
																								103	64.171	18.322	0.435	0.5	38.715	1.2975	11.967
																								104	62.5	18.332	0.45	0.51	38.654	1.1757	11.638
																								105	62.176	18.321	0.46	0.505	38.684	1.2062	11.384
																								106	61.856	18.301	0.465	0.505	38.715	1.2671	11.278
																								Mean	55.857	18.028	0.55014	0.55491	37.451	1.1513	11.038
																								SD	8.3717	0.50096	0.135	0.11511	1.4127	0.21587	1.2148
																								Min	31.332	14.333	0.425	0.495	35.427	0.32328	6.8682
																								Max	64.171	18.903	1.295	1.17	39.08	1.3889	12.314
																								Alarm	Airway Press high/low (0sec)
																								Vent disp	_._

## Sheet: VN500 SW Comparison
		Software	Flow Limit	Occlusion	RR	VTi	tI	tE	Peak	PEEP/CPAP	MAP	Vent Display	Alarm
		ver SO2.30		0.7						7.5		7.1	none
		ver SO2.31	10 LPM	0.7						6.26		6.4	none
			20 LPM	0.7						6.4		6.4	none
			30 LPM	0.7						6.25		6.3	none
		ver SO2.41	10 LPM	0.7						6.4		6.3	none
			20 LPM	0.7						6.3		6.2	Airway Press low (120sec)
			30 LPM	0.7						6.3		6.2	Airway Press low (120sec)
		ver SO2.30		0.75						8.6		8.6	No
		ver SO2.31	10 LPM	0.75						6.32		6.4	Airway Press low (12sec)
			20 LPM	0.75						6.4		6.3	Airway Press low (22sec)
			30 LPM	0.75						6.3		6.4	Airway Press low (22sec)
		ver SO2.41	10 LPM	0.75						6.8		6.5	Airway Press low (50sec)
			20 LPM	0.75						6.6		6.5	Airway Press low (50sec)
			30 LPM	0.75						6.4		6.4	Airway Press low (12sec)
		ver SO2.30		0.8						10.91		11	No
		ver SO2.31	10 LPM	0.8						7.1		7	Airway Press low (12sec)
			20 LPM	0.8						7.08		7	Airway Press low (10sec)
			30 LPM	0.8						7.13		7.1	Airway Press low (10sec)
		ver SO2.41	10 LPM	0.8						7.4		7.4	Airway Press low (5sec)
			20 LPM	0.8						7.2		7	Airway Press low (5sec)
			30 LPM	0.8						7.2		7.1	Airway Press low (10sec)
		ver SO2.30		1	76.972	21.88	0.2752	0.50597	47.854	0.24574	10.061	8.5	Airway Press high (0sec)
		ver SO2.31	10 LPM	1	56.418	17.714	0.54418	0.55118	37.647	1.1485	10.987	_._	Airway Press high/low (0sec)
			20 LPM	1	56.525	17.611	0.53788	0.55124	37.568	1.1747	11.059	_._	Airway Press high/low (0sec)
			30 LPM	1	55.857	18.028	0.55014	0.55491	37.451	1.1513	11.038	_._	Airway Press high/low (0sec)
		ver SO2.41	10 LPM	1	11.1	20.81	5.1748	0.78796	35.518	0.29649	13.533	_._	Airway Press high/low (0sec)
			20 LPM	1	13.343	19.953	4.7821	0.74917	34.131	0.24061	15.641	_._	Airway Press high/low (0sec)
			30 LPM	1	11.312	21.009	5.0623	0.80479	35.512	0.19512	16.67	_._	Airway Press high/low (0sec)

[truncated: 3 more sheets: All Vent Comparison, VN 500 sw SO2.41, Sheet1]
